# Supplementary material for: Milk Thistle Oilseed Cake Flour Fractions: A Source of Silymarin and Macronutrients for Gluten-Free Bread
Source: Antioxidants (Basel). 2022 Oct 13;11(10):2022. doi: 10.3390/antiox11102022 (PMC9598143; doi:10.3390/antiox11102022)
Supplement: Supplementary file 1 [file antioxidants-11-02022-s001.zip]

Archive with 1 entries (1 files):
- antioxidants-1955914-supplementary.pdf
